# Supplementary material for: Pullulanase Is Necessary for the Efficient Intracellular Growth of Francisella tularensis
Source: PLoS One. 2016 Jul 22;11(7):e0159740. doi: 10.1371/journal.pone.0159740 (PMC4957787; doi:10.1371/journal.pone.0159740)
Supplement: S1 Table — (XLS) [file pone.0159740.s002.xls]

## Sheet: RE-18587
Table S1. Histopathological findings between mice infected with SCHU P9 and ΔpulB
			Strain of F. tularensis	SCHU P9															ΔpulB
			Day post infection (dpi)	1					3					5					1					3					5
Organ	Examination	Findings	No. of mouse	1	2	3	4		1	2	3	4		1	2	3	4		1	2	3	4		1	2	3	4		1	2	3	4
Lung	HE stain	Focal necrosis		－	－	－	－		++	++	++	++		++	++	－	++		－	－	－	－		＋	－	＋	＋		－	－	++	－
		Abscess		－	－	－	－		++	+++	++	+++		++	++	－	++		－	－	－	－		++	－	+++	+++		－	－	++	－
		Accumulation of neutrofils		－	－	－	－		±	±	±	±		±	±	－	－		－	－	－	－		＋	++	－	++		－	－	＋	±
		Microbial flora		－	－	－	－		－	－	－	－		±	－	－	±		－	－	－	－		－	－	－	－		－	－	－	－
		Hemorrhage		－	－	±	－		－	－	±	－		＋	－	－	＋		－	－	－	－		－	－	－	－		－	－	＋	－
		Calcification		－	－	－	－		±	＋	－	±		±	＋	－	＋		－	－	－	－		－	－	－	－		－	－	±	－
		Edema		－	－	－	－		－	－	－	－		－	±	－	±		－	－	－	－		－	－	－	－		－	－	＋	－
	IHC	LPS-positive		－	－	－	－		＋	＋	＋	＋		＋	＋	＋	＋		－	－	－	－		－	－	±	±		＋	－	＋	＋
Liver	HE stain	Focal necrosis		－	－	－	－		++	++	++	++		++	++	++	++		－	－	±	－		±	＋	＋	＋		++	++	++	++
		Microbial flora		－	－	－	－		－	－	－	－		++	++	++	±		－	－	－	－		－	－	－	－		＋	－	±	＋
		Accumulation of neutrofils		－	－	－	－		＋	＋	＋	＋		－	－	－	－		－	－	－	－		＋	＋	＋	＋		＋	++	＋	±
		Vacuolar degeneration of hepatocyte		－	－	－	－		++	++	++	＋		++	++	++	++		－	－	－	－		－	－	＋	－		++	＋	++	++
		Congestion		－	－	－	－		++	++	＋	－		＋	＋	＋	＋		－	－	－	－		－	－	＋	－		＋	－	＋	＋
	IHC	LPS-positive		－	－	－	－		±	±	±	±		+++	++	+++	＋		－	－	－	－		－	－	－	－		++	±	＋	++
Spleen	HE stain	Focal necrosis		－	－	－	－		++	++	++	ND		+++	+++	ND	ND		－	－	－	－		±	±	±	＋		+++	+++	+++	ND
		Microbial flora		－	－	－	－		－	－	－	ND		±	±	ND	ND		－	－	－	－		－	－	－	－		－	－	－	ND
		Congestion		－	－	－	－		－	－	－	ND		＋	++	ND	ND		－	－	－	－		－	－	－	＋		＋	－	±	ND
		Hemosiderin deposition		－	－	－	＋		－	－	－	ND		－	－	ND	ND		＋	－	－	－		－	＋	－	－		＋	＋	－	ND
		Accumulation of neutrofils		－	－	－	－		＋	＋	＋	ND		－	－	ND	ND		－	－	－	－		++	++	++	++		－	－	－	ND
	IHC	LPS-positive		－	－	－	－		＋	＋	＋	ND		＋	＋	ND	ND		－	－	－	－		±	－	－	±		＋	＋	＋	ND
－：negative ±：minimal +：mild ++：moderate +++：marked ND: not determined
